# Supplementary material for: Successive Deprotonation Steering the Structural Evolution of Supramolecular Assemblies on Ag(111)
Source: Molecules. 2022 Jun 16;27(12):3876. doi: 10.3390/molecules27123876 (PMC9231327; doi:10.3390/molecules27123876)
Supplement: Supplementary file 1 [file molecules-27-03876-s001.zip]

Archive with 1 entries (1 files):
- molecules-1764396-supplementary.pdf
